# Supplementary material for: Association Between Donor Kidney Function and Post-Transplant Graft Function in Deceased-Donor Kidney Transplantation
Source: J Clin Med. 2026 Jan 23;15(3):939. doi: 10.3390/jcm15030939 (PMC12898353; doi:10.3390/jcm15030939)
Supplement: Supplementary file 1 [file jcm-15-00939-s001.zip]

Archive with 1 entries (1 files):
- jcm-4036270-supplementary.pdf
